# Supplementary material for: Genome-Wide Analysis of the Expansin Gene Family in Populus and Characterization of Expression Changes in Response to Phytohormone (Abscisic Acid) and Abiotic (Low-Temperature) Stresses
Source: Int J Mol Sci. 2023 Apr 24;24(9):7759. doi: 10.3390/ijms24097759 (PMC10178758; doi:10.3390/ijms24097759)
Supplement: Supplementary file 1 [file ijms-24-07759-s001.zip]

Archive with 1 entries (1 files):
- ijms-2338070-supplementary.pdf
